# Supplementary material for: Long-Term Prognosis after Coronary Artery Bypass Grafting: The Impact of Arterial Stiffness and Multifocal Atherosclerosis
Source: J Clin Med. 2022 Aug 5;11(15):4585. doi: 10.3390/jcm11154585 (PMC9369624; doi:10.3390/jcm11154585)
Supplement: Supplementary file 1 [file jcm-11-04585-s001.zip]

Archive with 1 entries (1 files):
- jcm-1821447-supplementary.pdf
